# Supplementary material for: The Family Keeps on Growing: Four Novel Fungal OYEs Characterized
Source: Int J Mol Sci. 2022 Mar 11;23(6):3050. doi: 10.3390/ijms23063050 (PMC8954901; doi:10.3390/ijms23063050)
Supplement: Supplementary file 1 [file ijms-23-03050-s001.zip]

Archive with 1 entries (1 files):
- ijms-1600422-supplementary.pdf
